# Supplementary material for: Chemical Composition, Antitumor Properties, and Mechanism of the Essential Oil from Plagiomnium acutum T. Kop
Source: Int J Mol Sci. 2022 Nov 26;23(23):14790. doi: 10.3390/ijms232314790 (PMC9738176; doi:10.3390/ijms232314790)
Supplement: Supplementary file 1 [file ijms-23-14790-s001.zip]

Archive with 1 entries (1 files):
- ijms-1988816-supplementary.pdf
